# Supplementary material for: Modulation of test anxiety-induced salivary protein secretion by ovarian steroid hormones: a preliminary study
Source: J Physiol Biochem. 2025 Feb 8;81(1):215–28. doi: 10.1007/s13105-025-01067-w (PMC11958418; doi:10.1007/s13105-025-01067-w)
Supplement: Supplementary file 1 — Supplementary Material 1 [file 13105_2025_1067_MOESM1_ESM.xlsx]

## Sheet: Table S1
Table S1 - LC-MS/MS data and statistical results of identified proteins found differentially expressed in the comparison T2 Pre-Ov vs T2 Post-Ov. MW: molecular weight; pI: isoelectric point
Spot number	Accession	Gene	Protein Name	-10lgP	Coverage (%)	#Pept.	#Uniq.	MW (Da)	pI	Ratio T2 Post-Ov/T2 Pre-Ov	p-value	q-value	power
1673	P0DUB6; P0DTE7; P0DTE8	AMY1A; AMY1B; AMY1C	Alpha-amylase 1	228.69	18	9	9	57768	6.34	0.64	0.03173375	0.394	0.596
1877	P0DUB6; P0DTE7; P0DTE8	AMY1A; AMY1B; AMY1C	Alpha-amylase 1	152.76	16	8	8	57768	6.34	0.70	0.03639687	0.394	0.571
1887	P0DUB6; P0DTE7; P0DTE8	AMY1A; AMY1B; AMY1C	Alpha-amylase 1	200.13	12	6	6	57768	6.34	0.55	0.02271556	0.394	0.654
2529	P01834	IGKC	Immunoglobulin kappa constant	98.31	35	2	2	11765	6.11	1.45	0.01971809	0.394	0.678
2529	P0DOX7	IGKC	Immunoglobulin kappa light chain	98.31	17	2	2	23379	6.9	1.45	0.01971809	0.394	0.678
2073	P0DUB6; P0DTE7; P0DTE8	AMY1A; AMY1B; AMY1C	Alpha-amylase 1	209.78	19	9	9	57768	6.34	0.47	0.02609697	0.394	0.631
2059	P05089	ARG1	Arginase-1	105.13	12	4	4	34735	6.72	0.67	0.03129729	0.394	0.699
2548	P0DOX7	IGKC	Immunoglobulin kappa light chain	276.32	50	10	8	23379	6.9	1.34	0.01581319	0.394	0.712
2548	P04430	IGKV1-16	Immunoglobulin kappa variable 1-16	163.27	29	3	1	12618	7.96	1.34	0.01581319	0.394	0.712
2548	A0A075B6S5	IGKV1-27	Immunoglobulin kappa variable 1-27	147.27	35	5	2	12712	8.66	1.34	0.01581319	0.394	0.712
2548	P01619	IGKV3-20	Immunoglobulin kappa variable 3-20	145.68	37	5	4	12557	6.42	1.34	0.01581319	0.394	0.712
2560	P01619	IGKV3-20	Immunoglobulin kappa variable 3-20	129.55	23	4	4	12557	6.42	1.32	0.00588223	0.394	0.839
2560	P0DOX7	IGKC	Immunoglobulin kappa light chain	269.52	50	12	3	23379	6.9	1.32	0.00588223	0.394	0.839
2560	P0DOY3	IGLC3	Immunoglobulin lambda constant 3	98.89	42	3	3	11266	6.91	1.32	0.00588223	0.394	0.839
2560	P0DOY2	IGLC2	Immunoglobulin lambda constant 2	98.89	42	3	3	11294	6.91	1.32	0.00588223	0.394	0.839
2560	A2NJV5	IGKV2-29	Immunoglobulin kappa variable 2-29	88.73	17	2	2	13085	6.06	1.32	0.00588223	0.394	0.839
2560	A0A075B6S2	IGKV2D-29	Immunoglobulin kappa variable 2D-29	88.73	17	2	2	13143	5.63	1.32	0.00588223	0.394	0.839
2560	A0A0A0MRZ7	IGKV2D-26	Immunoglobulin kappa variable 2D-26	88.73	17	2	2	13297	4.68	1.32	0.00588223	0.394	0.839
2562	P01591	JCHAIN	Immunoglobulin J chain	177.83	54	7	7	18099	4.59	1.59	0.00060712	0.394	0.975
2579	P01591	JCHAIN	Immunoglobulin J chain	151.58	64	8	8	18099	4.59	1.53	0.01833465	0.125	0.689
3255	P07737	PFN1	Profilin-1	66.47	21	2	2	15054	8.47	1.79	0.00693245	0.394	0.822
4129	P29401	TKT	Transketolase	203.03	22	17	17	67878	7.58	0.68	0.04323064	0.394	0.639
4425	P0DOX7	IGKC	Immunoglobulin kappa light chain	279.92	49	7	7	23379	6.9	1.43	0.00829133	0.394	0.801
4425	P0DOX8	IGLC1	Immunoglobulin lambda-1 light chain	145.79	24	5	3	22830	6.34	1.43	0.00829133	0.394	0.801
4425	B9A064	IGLL5	Immunoglobulin lambda-like polypeptide 5	145.79	24	5	3	23063	9.03	1.43	0.00829133	0.394	0.801
4425	P0DOY2	IGLC2	Immunoglobulin lambda constant 2	164.02	42	4	2	11294	6.91	1.43	0.00829133	0.394	0.801
4425	P0DOY3	IGLC3	Immunoglobulin lambda constant 3	164.02	42	4	2	11266	6.91	1.43	0.00829133	0.394	0.801
4425	P01624	IGKV3-15	Immunoglobulin kappa variable 3-15	106.61	23	2	2	12496	8.09	1.43	0.00829133	0.394	0.801
4431	P0DOX7	IGLC	Immunoglobulin kappa light chain	263.96	50	10	10	23379	6.9	1.22	0.04427280	0.394	0.535
4431	B9A064	IGLL5	Immunoglobulin lambda-like polypeptide 5	125.10	24	4	3	23063	9.03	1.22	0.04427280	0.394	0.535
4431	P0DOX8	IGLC1	Immunoglobulin lambda-1 light chain	125.10	24	4	3	22830	6.34	1.22	0.04427280	0.394	0.535
4431	P0DOY3	IGLC3	Immunoglobulin lambda constant 3	142.19	42	3	2	11266	6.91	1.22	0.04427280	0.394	0.535
4431	P0DOY2	IGLC2	Immunoglobulin lambda constant 2	142.19	42	3	2	11294	6.91	1.22	0.04427280	0.394	0.535
4431	P01619	IGKV3-20	Immunoglobulin kappa variable 3-20	103.95	23	2	2	12557	6.42	1.22	0.04427280	0.394	0.535
4431	P01700	IGLV1-47	Immunoglobulin lambda variable 1-47	98.88	26	2	2	12284	4.99	1.22	0.04427280	0.394	0.535
4431	Q96DA0	ZG16B	Zymogen granule protein 16 homolog B	59.28	8	2	2	22739	5.39	1.22	0.04427280	0.394	0.535
4431	P06312	IGKV4-1	Immunoglobulin kappa variable 4-1	57.98	16	2	2	13380	5.09	1.22	0.04427280	0.394	0.535
4548	P0DOX7	IGLC	Immunoglobulin kappa light chain	245.75	46	7	7	23379	6.9	1.31	0.00375088	0.394	0.882
4548	P0DOY2	IGLC2	Immunoglobulin lambda constant 2	114.10	42	3	3	11294	6.91	1.31	0.00375088	0.309	0.882
4548	P0DOY3	IGLC3	Immunoglobulin lambda constant 3	114.10	42	3	3	11266	6.91	1.31	0.00375088	0.309	0.882
4548	A2NJV5	IGKV2-29	Immunoglobulin kappa variable 2-29	99.52	17	2	2	13085	6.06	1.31	0.00375088	0.309	0.882
4548	A0A075B6S2	IGKV2D-29	Immunoglobulin kappa variable 2D-29	99.52	17	2	2	13143	5.63	1.31	0.00375088	0.309	0.882
4548	A0A0A0MRZ7	IGKV2D-26	Immunoglobulin kappa variable 2D-26	99.52	17	2	2	13297	4.68	1.31	0.00375088	0.309	0.882
4548	P01619	IGKV3-20	Immunoglobulin kappa variable 3-20	76.31	23	2	2	12557	6.42	1.31	0.00375088	0.309	0.882
4548	P01624	IGKV3-15	Immunoglobulin kappa variable 3-15	62.59	23	2	2	12496	8.09	1.31	0.00375088	0.309	0.882

## Sheet: Table S2
Table S2 - LC-MS/MS data and ANOVArm statistical results of identified proteins found differentially expressed in both Pre-Ov and Post-Ov at different times. MW: molecular weight; pI: isoelectric point
Spot number	Accession	Gene	Protein Name	-10lgP	Coverage (%)	#Pept.	#Uniq.	MW (Da)	pI	Ratio T3/T2 (Pre-OV)	Ratio T4/T2 (Pre-OV)	Ratio T4/T3 (Pre-OV)	p-value (ANOVA) (Pre-OV)	q-value (Pre-Ov)	power (Pre-Ov)	Ratio T3/T2 (Post-OV)	Ratio T4/T2 (Post-OV)	Ratio T4/T3 (Post-OV)	p-value (ANOVA) (Post-OV)	q-value (Post-Ov)	power (Post-Ov)
1547	P0DUB6; P0DTE7; P0DTE8	AMY1A; AMY1B; AMY1C	Alpha-amylase 1	209.78	19	9	9	57768	6.34	1.12	1.46	1.33	0.00607055	0.0514	>0.9995	1.53	2.26	1.50	0.00137170	0.0162	0.981
1615	P0DUB6; P0DTE7; P0DTE8	AMY1A; AMY1B; AMY1C	Alpha-amylase 1	477.14	78	74	51	57768	6.34	1.26	2.18	1.54	0.03644937	0.1000	0.989	2.01	2.69	1.44	0.00327837	0.0200	0.977
1631	P0DUB6; P0DTE7; P0DTE8	AMY1A; AMY1B; AMY1C	Alpha-amylase 1	625.64	80	119	25	57768	6.34	1.14	1.43	1.24	0.00955785	0.0637	0.998	1.38	1.74	1.25	0.00368589	0.0206	0.99
1644	P0DUB6; P0DTE7; P0DTE8	AMY1A; AMY1B; AMY1C	Alpha-amylase 1	206.46	10	5	5	57768	6.34	0.96	1.45	1.54	0.00375096	0.0486	>0.9995	1.83	2.52	1.49	0.00225928	0.0176	0.994
1673	P0DUB6; P0DTE7; P0DTE8	AMY1A; AMY1B; AMY1C	Alpha-amylase 1	228.69	18	9	9	57768	6.34	0.95	1.44	1.53	0.00024810	0.0070	>0.9995	1.50	1.93	1.34	0.00163159	0.0162	0.993
1722	P0DUB6; P0DTE7; P0DTE8	AMY1A; AMY1B; AMY1C	Alpha-amylase 1	212.39	14	7	7	57768	6.34	0.98	1.39	1.43	0.01657307	0.0710	0.997	1.39	1.80	1.26	0.00880890	0.0343	0.789
2038	P23280	CA6	Carbonic anhydrase 6	150.92	17	4	4	35367	6.41	1.20	1.64	1.32	0.03924783	0.0980	>0.9995	2.17	2.90	1.99	0.01984059	0.0495	0.937
2055	P23280	CA6	Carbonic anhydrase 6	144.79	15	6	6	35367	6.41	1.13	1.49	1.33	0.01714835	0.0710	>0.9995	1.82	2.22	1.47	0.03279401	0.0523	0.928
2073	P0DUB6; P0DTE7; P0DTE8	AMY1A; AMY1B; AMY1C	Alpha-amylase 1	209.78	19	9	9	57768	6.34	1.32	1.84	1.33	0.04218308	0.0990	0.998	1.48	2.14	1.45	0.00045940	0.0111	0.973
2233	Q96DR5	BPIFA2	BPI fold-containing family A member 2	164.36	30	9	9	27011	5.19	1.32	1.39	1.09	0.00450752	0.0486	>0.9995	1.33	1.55	1.23	0.03793624	0.0500	0.829
2381	P06870	KLK1	Kallikrein-1	153.16	24	6	6	28890	4.62	1.37	0.96	0.78	0.04016397	0.1000	>0.9995	2.65	1.35	0.58	0.00049731	0.0111	0.999
2494	P18669	PGAM1	Phosphoglycerate mutase 1	216.45	30	11	11	28804	6.75	0.87	0.75	0.85	0.00990518	0.0656	>0.9995	0.94	0.69	0.75	0.00342746	0.0200	>0.9995
2527	P0DOX7	IGKC	Immunoglobulin kappa light chain	160.64	34	4	4	23379	6.9	0.89	0.78	0.89	0.00561566	0.0514	>0.9995	0.95	0.81	0.84	0.01526511	0.0454	0.86
2527	P0DOY3	IGLC3	Immunoglobulin lambda constant 3	120.16	42	3	2	11266	6.91	0.89	0.78	0.89	0.00561566	0.0514	>0.9995	0.95	0.81	0.84	0.01526511	0.0454	0.86
2527	P0DOY2	IGLC2	Immunoglobulin lambda constant 2	120.16	42	3	2	11294	6.91	0.89	0.78	0.89	0.00561566	0.0514	>0.9995	0.95	0.81	0.84	0.01526511	0.0454	0.86
2527	A0A075B6S2	IGKV2D-29	Immunoglobulin kappa variable 2D-29	97.57	20	2	2	13143	5.63	0.89	0.78	0.89	0.00561566	0.0514	>0.9995	0.95	0.81	0.84	0.01526511	0.0454	0.86
2527	A2NJV5	IGKV2-29	Immunoglobulin kappa variable 2-29	97.57	20	2	2	13085	6.06	0.89	0.78	0.89	0.00561566	0.0514	>0.9995	0.95	0.81	0.84	0.01526511	0.0454	0.86
2548	P0DOX7	IGKC	Immunoglobulin kappa light chain	276.32	50	10	8	23379	6.9	0.89	0.81	0.92	0.00002663	0.0026	>0.9995	0.93	0.79	0.85	0.00396923	0.0206	0.958
2548	P04430	IGKV1-16	Immunoglobulin kappa variable 1-16	163.27	29	3	1	12618	7.96	0.89	0.81	0.92	0.00002663	0.0026	>0.9995	0.93	0.79	0.85	0.00396923	0.0206	0.958
2548	A0A075B6S5	IGKV1-27	Immunoglobulin kappa variable 1-27	147.27	35	5	2	12712	8.66	0.89	0.81	0.92	0.00002663	0.0026	>0.9995	0.93	0.79	0.85	0.00396923	0.0206	0.958
2548	P01619	IGKV3-20	Immunoglobulin kappa variable 3-20	145.68	37	5	4	12557	6.42	0.89	0.81	0.92	0.00002663	0.0026	>0.9995	0.93	0.79	0.85	0.00396923	0.0206	0.958
2560	P01619	IGKV3-20	Immunoglobulin kappa variable 3-20	129.55	23	4	4	12557	6.42	0.85	0.84	1.00	0.00034123	0.0084	>0.9995	0.92	0.73	0.79	0.00132848	0.0162	0.956
2560	P0DOX7	IGKC	Immunoglobulin kappa light chain	269.52	50	12	3	23379	6.9	0.85	0.84	1.00	0.00034123	0.0084	>0.9995	0.92	0.73	0.79	0.00132848	0.0162	0.956
2560	P0DOY3	IGLC3	Immunoglobulin lambda constant 3	98.89	42	3	3	11266	6.91	0.85	0.84	1.00	0.00034123	0.0084	>0.9995	0.92	0.73	0.79	0.00132848	0.0162	0.956
2560	P0DOY2	IGLC2	Immunoglobulin lambda constant 2	98.89	42	3	3	11294	6.91	0.85	0.84	1.00	0.00034123	0.0084	>0.9995	0.92	0.73	0.79	0.00132848	0.0162	0.956
2560	A2NJV5	IGKV2-29	Immunoglobulin kappa variable 2-29	88.73	17	2	2	13085	6.06	0.85	0.84	1.00	0.00034123	0.0084	>0.9995	0.92	0.73	0.79	0.00132848	0.0162	0.956
2560	A0A075B6S2	IGKV2D-29	Immunoglobulin kappa variable 2D-29	88.73	17	2	2	13143	5.63	0.85	0.84	1.00	0.00034123	0.0084	>0.9995	0.92	0.73	0.79	0.00132848	0.0162	0.956
2560	A0A0A0MRZ7	IGKV2D-26	Immunoglobulin kappa variable 2D-26	88.73	17	2	2	13297	4.68	0.85	0.84	1.00	0.00034123	0.0084	>0.9995	0.92	0.73	0.79	0.00132848	0.0162	0.956
2572	P01834	IGKC	Immunoglobulin kappa constant	85.40	33	2	2	11765	6.11	0.70	0.74	1.16	0.01142877	0.0663	0.999	0.80	0.74	0.96	0.01079840	0.0386	0.998
2572	P0DOX7	IGKC	Immunoglobulin kappa light chain	85.40	16	2	2	23379	6.9	0.70	0.74	1.16	0.01142877	0.0663	0.999	0.80	0.74	0.96	0.01079840	0.0386	0.998
2704	P01591	JCHAIN	Immunoglobulin J chain	39.01	8	1	1	18099	4.59	0.87	0.76	0.89	0.00157372	0.0261	>0.9995	1.45	1.01	0.69	0.00674416	0.0305	0.929
4380	P23280	CA6	Carbonic anhydrase 6	144.79	15	6	6	35367	6.41	1.17	1.71	1.56	0.01913623	0.0735	>0.9995	2.05	2.40	1.27	0.03458296	0.0523	0.823
4407	P0DOX7	IGKC	Immunoglobulin kappa light chain	197.20	44	6	6	23379	6.9	0.73	0.60	0.84	0.00000959	0.0019	>0.9995	0.99	0.69	0.77	0.00243954	0.0181	0.998
4407	P0DOX8	IGLC1	Immunoglobulin lambda-1 light chain	102.85	24	4	3	22830	6.34	0.73	0.60	0.84	0.00000959	0.0019	>0.9995	0.99	0.69	0.77	0.00243954	0.0181	0.998
4407	B9A064	IGLL5	Immunoglobulin lambda-like polypeptide 5	102.85	24	4	3	23063	9.03	0.73	0.60	0.84	0.00000959	0.0019	>0.9995	0.99	0.69	0.77	0.00243954	0.0181	0.998
4407	P0DOY2	IGLC2	Immunoglobulin lambda constant 2	129.83	42	3	2	11294	6.91	0.73	0.60	0.84	0.00000959	0.0019	>0.9995	0.99	0.69	0.77	0.00243954	0.0181	0.998
4407	P0DOY3	IGLC3	Immunoglobulin lambda constant 3	129.83	42	3	2	11266	6.91	0.73	0.60	0.84	0.00000959	0.0019	>0.9995	0.99	0.69	0.77	0.00243954	0.0181	0.998
4425	P0DOX7	IGKC	Immunoglobulin kappa light chain	279.92	49	7	7	23379	6.9	0.85	0.81	0.96	0.00428787	0.0486	>0.9995	0.92	0.77	0.83	0.00272255	0.0186	0.97
4425	P0DOX8	IGLC1	Immunoglobulin lambda-1 light chain	145.79	24	5	3	22830	6.34	0.85	0.81	0.96	0.00428787	0.0486	>0.9995	0.92	0.77	0.83	0.00272255	0.0186	0.97
4425	B9A064	IGLL5	Immunoglobulin lambda-like polypeptide 5	145.79	24	5	3	23063	9.03	0.85	0.81	0.96	0.00428787	0.0486	>0.9995	0.92	0.77	0.83	0.00272255	0.0186	0.97
4425	P0DOY2	IGLC2	Immunoglobulin lambda constant 2	164.02	42	4	2	11294	6.91	0.85	0.81	0.96	0.00428787	0.0486	>0.9995	0.92	0.77	0.83	0.00272255	0.0186	0.97
4425	P0DOY3	IGLC3	Immunoglobulin lambda constant 3	164.02	42	4	2	11266	6.91	0.85	0.81	0.96	0.00428787	0.0486	>0.9995	0.92	0.77	0.83	0.00272255	0.0186	0.97
4425	P01624	IGKV3-15	Immunoglobulin kappa variable 3-15	106.61	23	2	2	12496	8.09	0.85	0.81	0.96	0.00428787	0.0486	>0.9995	0.92	0.77	0.83	0.00272255	0.0186	0.97
4431	P0DOX7	IGLC	Immunoglobulin kappa light chain	263.96	50	10	10	23379	6.9	0.85	0.74	0.86	0.00005752	0.0038	>0.9995	0.89	0.75	0.87	0.00385596	0.0206	0.82
4431	B9A064	IGLL5	Immunoglobulin lambda-like polypeptide 5	125.10	24	4	3	23063	9.03	0.85	0.74	0.86	0.00005752	0.0038	>0.9995	0.89	0.75	0.87	0.00385596	0.0206	0.82
4431	P0DOX8	IGLC1	Immunoglobulin lambda-1 light chain	125.10	24	4	3	22830	6.34	0.85	0.74	0.86	0.00005752	0.0038	>0.9995	0.89	0.75	0.87	0.00385596	0.0206	0.82
4431	P0DOY3	IGLC3	Immunoglobulin lambda constant 3	142.19	42	3	2	11266	6.91	0.85	0.74	0.86	0.00005752	0.0038	>0.9995	0.89	0.75	0.87	0.00385596	0.0206	0.82
4431	P0DOY2	IGLC2	Immunoglobulin lambda constant 2	142.19	42	3	2	11294	6.91	0.85	0.74	0.86	0.00005752	0.0038	>0.9995	0.89	0.75	0.87	0.00385596	0.0206	0.82
4431	P01619	IGKV3-20	Immunoglobulin kappa variable 3-20	103.95	23	2	2	12557	6.42	0.85	0.74	0.86	0.00005752	0.0038	>0.9995	0.89	0.75	0.87	0.00385596	0.0206	0.82
4431	P01700	IGLV1-47	Immunoglobulin lambda variable 1-47	98.88	26	2	2	12284	4.99	0.85	0.74	0.86	0.00005752	0.0038	>0.9995	0.89	0.75	0.87	0.00385596	0.0206	0.82
4431	Q96DA0	ZG16B	Zymogen granule protein 16 homolog B	59.28	8	2	2	22739	5.39	0.85	0.74	0.86	0.00005752	0.0038	>0.9995	0.89	0.75	0.87	0.00385596	0.0206	0.82
4431	P06312	IGKV4-1	Immunoglobulin kappa variable 4-1	57.98	16	2	2	13380	5.09	0.85	0.74	0.86	0.00005752	0.0038	>0.9995	0.89	0.75	0.87	0.00385596	0.0206	0.82
4439	P0DOX7	IGKC	Immunoglobulin kappa light chain	119.50	32	4	4	23379	6.9	0.83	0.74	0.91	0.00053021	0.0119	>0.9995	0.96	0.78	0.80	0.00658628	0.0305	0.989
4439	P01834	IGKC	Immunoglobulin kappa constant	119.50	64	4	4	11765	6.11	0.83	0.74	0.91	0.00053021	0.0119	>0.9995	0.96	0.78	0.80	0.00658628	0.0305	0.989
4439	P0DOY2	IGLC2	Immunoglobulin lambda constant 2	117.61	42	3	2	11294	6.91	0.83	0.74	0.91	0.00053021	0.0119	>0.9995	0.96	0.78	0.80	0.00658628	0.0305	0.989
4439	P0DOY3	IGLC3	Immunoglobulin lambda constant 3	117.61	42	3	2	11266	6.91	0.83	0.74	0.91	0.00053021	0.0119	>0.9995	0.96	0.78	0.80	0.00658628	0.0305	0.989
4525	P35321	SPRR1A	Cornifin-A	61.73	9	1	1	9877	8.85	1.14	1.65	1.61	0.01669941	0.0710	>0.9995	1.88	3.50	2.00	0.03138322	0.0500	0.710
4525	P22528	SPRR1B	Cornifin-B	61.73	9	1	1	9888	8.85	1.14	1.65	1.61	0.01669941	0.0710	>0.9995	1.88	3.50	2.00	0.03138322	0.0500	0.710
4548	P0DOX7	IGKC	Immunoglobulin kappa light chain	245.75	46	7	7	23379	6.9	0.83	0.79	0.96	0.00011034	0.0044	>0.9995	0.90	0.72	0.79	0.00097312	0.0162	0.947
4548	P0DOY2	IGLC2	Immunoglobulin lambda constant 2	114.10	42	3	3	11294	6.91	0.83	0.79	0.96	0.00011034	0.0044	>0.9995	0.90	0.72	0.79	0.00097312	0.0162	0.947
4548	P0DOY3	IGLC3	Immunoglobulin lambda constant 3	114.10	42	3	3	11266	6.91	0.83	0.79	0.96	0.00011034	0.0044	>0.9995	0.90	0.72	0.79	0.00097312	0.0162	0.947
4548	A2NJV5	IGKV2-29	Immunoglobulin kappa variable 2-29	99.52	17	2	2	13085	6.06	0.83	0.79	0.96	0.00011034	0.0044	>0.9995	0.90	0.72	0.79	0.00097312	0.0162	0.947
4548	A0A075B6S2	IGKV2D-29	Immunoglobulin kappa variable 2D-29	99.52	17	2	2	13143	5.63	0.83	0.79	0.96	0.00011034	0.0044	>0.9995	0.90	0.72	0.79	0.00097312	0.0162	0.947
4548	A0A0A0MRZ7	IGKV2D-26	Immunoglobulin kappa variable 2D-26	99.52	17	2	2	13297	4.68	0.83	0.79	0.96	0.00011034	0.0044	>0.9995	0.90	0.72	0.79	0.00097312	0.0162	0.947
4548	P01619	IGKV3-20	Immunoglobulin kappa variable 3-20	76.31	23	2	2	12557	6.42	0.83	0.79	0.96	0.00011034	0.0044	>0.9995	0.90	0.72	0.79	0.00097312	0.0162	0.947
4548	P01624	IGKV3-15	Immunoglobulin kappa variable 3-15	62.59	23	2	2	12496	8.09	0.83	0.79	0.96	0.00011034	0.0044	>0.9995	0.90	0.72	0.79	0.00097312	0.0162	0.947
4555	P0DOY2	IGLC2	Immunoglobulin lambda constant 2	122.73	42	3	3	11294	6.91	0.89	0.85	0.97	0.01055021	0.0656	>0.9995	0.99	0.78	0.78	0.00464705	0.0241	0.86
4555	P0DOY3	IGLC3	Immunoglobulin lambda constant 3	122.73	42	3	3	11266	6.91	0.89	0.85	0.97	0.01055021	0.0656	>0.9995	0.99	0.78	0.78	0.00464705	0.0241	0.86
4555	P01834	IGKC	Immunoglobulin kappa constant	83.70	30	2	2	11765	6.11	0.89	0.85	0.97	0.01055021	0.0656	>0.9995	0.99	0.78	0.78	0.00464705	0.0241	0.86
4555	P0DOX7	IGKC	Immunoglobulin kappa light chain	83.70	15	2	2	23379	6.9	0.89	0.85	0.97	0.01055021	0.0656	>0.9995	0.99	0.78	0.78	0.00464705	0.0241	0.86
3297	P01036	CST4	Cystatin-S	150.17	37	6	6	16214	4.83	1.39	0.81	0.66	0.00565002	0.0514	>0.9995	1.84	0.82	0.70	0.03018136	0.0495	0.957
3287	P01036	CST4	Cystatin-S	122.44	36	5	2	16214	4.83	1.12	0.75	0.73	0.00916915	0.0637	>0.9995	1.57	1.11	0.81	0.02710741	0.0495	0.943
4437	P01834	IGKC	Immunoglobulin kappa constant	108.51	64	4	4	11765	6.11	0.88	0.82	0.96	0.02112424	0.0788	>0.9995	1.06	0.80	0.77	0.04452676	0.0500	0.826
4437	P0DOX7	IGKC	Immunoglobulin kappa light chain	108.51	32	4	4	23379	6.9	0.88	0.82	0.96	0.02112424	0.0788	>0.9995	1.06	0.80	0.77	0.04452676	0.0500	0.826
4437	P0DOY2	IGLC2	Immunoglobulin lambda constant 2	93.95	27	2	2	11294	6.91	0.88	0.82	0.96	0.02112424	0.0788	>0.9995	1.06	0.80	0.77	0.04452676	0.0500	0.826
4437	P0DOY3	IGLC3	Immunoglobulin lambda constant 3	93.95	27	2	2	11266	6.91	0.88	0.82	0.96	0.02112424	0.0788	>0.9995	1.06	0.80	0.77	0.04452676	0.0500	0.826

## Sheet: Table S3
Table S3. LC-MS/MS data and statistical results of identified proteins found differentially expressed by ANOVArm exclusively in Pre-Ov condition at different times of task. MW: molecular weight; pI: isoelectric point
Spot number	Accession	Gene	Protein Name	-10lgP	Coverage (%)	#Pept.	#Uniq.	MW (Da)	pI	Ratio T3/T2	Ratio T4/T2	Ratio T4/T3	p-value (ANOVA)	q-value	power
1205	P01833	PIGR	Polymeric immunoglobulin receptor	270.20	18	12	12	83284	5.59	0.87	0.82	0.99	0.04122704	0.0980	>0.9995
1218	P01833	PIGR	Polymeric immunoglobulin receptor	270.20	18	12	12	83284	5.59	0.92	0.78	0.87	0.00620410	0.0514	>0.9995
2341	P31947	SFN	14-3-3 protein sigma	215.89	52	17	13	27774	4.68	1.44	1.09	0.75	0.01725570	0.0715	>0.9995
2448	P31947	SFN	14-3-3 protein sigma	249.86	68	22	18	27774	4.68	1.42	1.16	0.81	0.03878837	0.0920	>0.9995
2470	O15305	PMM2	Phosphomannomutase 2	71.63	8	2	2	28082	6.41	0.92	0.81	0.90	0.01489381	0.0698	>0.9995
3173	P02766	TTR	Transthyretin	102.43	27	3	3	15887	5.31	1.01	0.70	0.71	0.00093143	0.0185	>0.9995
3226	P01036	CST4	Cystatin-S	185.95	36	5	2	16214	4.83	1.33	1.23	0.97	0.01116300	0.0663	>0.9995
3326	P04080	CSTB	Cystatin-B	212.33	72	9	9	11140	6.96	1.06	0.80	0.75	0.01940275	0.0735	0.9990
3326	P05109	S100A8	Protein S100-A8	102.19	40	4	4	10835	6.5	1.06	0.80	0.75	0.01940275	0.0735	0.9990
4409	P01834	IGKC	Immunoglobulin kappa constant	131.34	64	4	4	11765	6.11	0.76	0.71	0.96	0.00205640	0.0315	0.9980
4409	P0DOX7	IGKC	Immunoglobulin kappa light chain	131.34	32	4	4	23379	6.9	0.76	0.71	0.96	0.00205640	0.0315	0.9980
4409	P0DOY2	IGLC2	Immunoglobulin lambda constant 2	91.30	27	2	2	11294	6.91	0.76	0.71	0.96	0.00205640	0.0315	0.9980
4409	P0DOY3	IGLC3	Immunoglobulin lambda constant 3	91.30	27	2	2	11266	6.91	0.76	0.71	0.96	0.00205640	0.0315	0.9980
4413	P01834	IGKC	Immunoglobulin kappa constant	108.51	64	4	4	11765	6.11	0.85	0.76	0.92	0.00015825	0.0053	>0.9995
4413	P0DOX7	IGKC	Immunoglobulin kappa light chain	108.51	32	4	4	23379	6.9	0.85	0.76	0.92	0.00015825	0.0053	>0.9995
4413	P0DOY2	IGLC2	Immunoglobulin lambda constant 2	93.95	27	2	2	11294	6.91	0.85	0.76	0.92	0.00015825	0.0053	>0.9995
4413	P0DOY3	IGLC3	Immunoglobulin lambda constant 3	93.95	27	2	2	11266	6.91	0.85	0.76	0.92	0.00015825	0.0053	>0.9995
4480	P09228	CST2	Cystatin-SA	142.50	29	4	2	16445	4.85	1.36	1.23	0.93	0.00956451	0.0637	>0.9995
4565	P63104	YWHAZ	14-3-3 protein zeta/delta	113.85	19	5	4	27745	4.73	1.46	1.23	0.91	0.01425361	0.0698	0.9940
3227	P01037	CST1	Cystatin-SN	293.29	67	10	6	16388	6.92	1.26	1.61	1.39	0.00452059	0.0486	>0.9995
2214	Q96DR5	BPIFA2	BPI fold-containing family A member 2	158.92	39	12	12	27011	5.19	1.24	1.45	1.16	0.00803353	0.0632	>0.9995
4390	P0DUB6; P0DTE7; P0DTE8	AMY1A; AMY1B; AMY1C	Alpha-amylase 1	186.76	11	6	6	57768	6.34	1.11	1.40	1.28	0.00485051	0.0486	>0.9995
1846	P01876	IGHA1	Immunoglobulin heavy constant alpha 1	156.53	18	6	3	37655	5.43	0.83	0.72	0.90	0.00485051	0.0698	>0.9995

## Sheet: Table S4
Table S4. LC-MS/MS data and statistical results of identified proteins found differentially expressed by ANOVArm exclusively in Post-Ov condition at different times of task. MW: molecular weight; pI: isoelectric point.
Spot number	Accession	Gene	Protein name	-10lgP	Coverage (%)	#Pept.	#Uniq.	MW (Da)	pI	Ratio T3/T2	Ratio T4/T2	Ratio T4/T3	p-value (ANOVArm)	q-value	power
1126	P01833	PIGR	Polymeric immunoglobulin receptor	270.20	18	12	12	83284	5.59	0.79	0.82	1.66	0.02543716	0.0495	0.789
1133	P01833	PIGR	Polymeric immunoglobulin receptor	270.20	18	12	12	83284	5.59	0.84	0.82	1.29	0.03659249	0.0500	0.768
1143	P01833	PIGR	Polymeric immunoglobulin receptor	270.20	18	12	12	83284	5.59	0.71	0.73	1.34	0.00253671	0.0181	0.977
1388	P29401	TKT	Transketolase	187.06	17	11	11	67878	7.58	2.09	1.51	0.86	0.03807816	0.0500	0.716
1388	P02788	LTF	Lactotransferrin	154.73	14	10	10	78182	8.47	2.09	1.51	0.86	0.03807816	0.0500	0.716
1599	P0DUB6; P0DTE7; P0DTE8	AMY1A; AMY1B; AMY1C	Alpha-amylase 1	296.57	44	28	28	57768	6.34	1.52	1.68	1.14	0.00049760	0.0111	>0.999
1627	P0DUB6; P0DTE7; P0DTE8	AMY1A; AMY1B; AMY1C	Alpha-amylase 1	236.89	24	14	14	57768	6.34	1.38	1.67	1.21	0.00030079	0.0111	>0.999
1761	P0DOX2	IGHA2	Immunoglobulin alpha-2 heavy chain	94.33	7	3	2	48934	6.23	1.20	0.93	0.80	0.03569068	0.0500	0.877
1864	P0DUB6; P0DTE7; P0DTE8	AMY1A; AMY1B; AMY1C	Alpha-amylase 1	160.10	12	5	5	57768	6.34	1.68	1.75	1.18	0.00752307	0.0305	0.973
1865	P0DUB6; P0DTE7; P0DTE8	AMY1A; AMY1B; AMY1C	Alpha-amylase 1	208.80	21	11	11	57768	6.34	1.20	1.71	1.45	0.00839315	0.0327	0.868
1877	P0DUB6; P0DTE7; P0DTE8	AMY1A; AMY1B; AMY1C	Alpha-amylase 1	152.76	16	8	8	57768	6.34	1.82	2.62	1.52	0.00025196	0.0111	>0.999
1887	P0DUB6; P0DTE7; P0DTE8	AMY1A; AMY1B; AMY1C	Alpha-amylase 1	200.13	12	6	6	57768	6.34	1.23	1.87	1.57	0.00315229	0.0200	0.940
1905	P60709	ACTB	Actin cytoplasmic 1	229.44	40	13	13	41737	5.29	0.88	0.79	0.99	0.03201174	0.0500	0.729
1905	P63261	ACTG1	Actin cytoplasmic 2	229.44	40	13	13	41793	5.31	0.88	0.79	0.99	0.03201174	0.0500	0.729
1958	P0DUB6; P0DTE7; P0DTE8	AMY1A; AMY1B; AMY1C	Alpha-amylase 1	132.82	11	5	5	57768	6.34	1.19	1.81	1.56	0.02611532	0.0495	0.762
2226	P01876	IGHA1	Immunoglobulin heavy constant alpha 1	145.04	15	5	5	37655	5.43	1.53	0.87	0.69	0.02075268	0.0495	0.753
2262	P0DUB6; P0DTE7; P0DTE8	AMY1A; AMY1B; AMY1C	Alpha-amylase 1	245.00	31	20	20	57768	6.34	1.76	2.02	1.15	0.01515385	0.0454	0.839
2357	P25311	AZGP1	Zinc-alpha-2-glycoprotein	69.51	7	2	2	34259	5.58	1.28	0.85	0.75	0.02600846	0.0495	0.708
2400	P06870	KLK1	Kallikrein-1	120.83	12	4	4	28890	4.62	2.46	1.33	0.62	0.00039186	0.0111	>0.999
2529	P01834	IGKC	Immunoglobulin kappa constant	98.31	35	2	2	11765	6.11	0.90	0.82	0.88	0.04510813	0.0573	0.939
2529	P0DOX7	IGKC	Immunoglobulin kappa light chain	98.31	17	2	2	23379	6.9	0.90	0.82	0.88	0.04510813	0.0573	0.939
2530	P0DOX7	IGKC	Immunoglobulin kappa light chain	219.80	44	7	6	23379	6.9	0.85	0.82	0.98	0.04563701	0.0573	0.961
2530	P01594	IGKV1-33	Immunoglobulin kappa variable 1-33	87.54	35	4	3	12848	4.53	0.85	0.82	0.98	0.04563701	0.0573	0.961
2530	P01593	IGKV1D-33	Immunoglobulin kappa variable 1D-33	87.54	35	4	3	12848	4.53	0.85	0.82	0.98	0.04563701	0.0573	0.961
2530	P01624	IGKV3-15	Immunoglobulin kappa variable 3-15	66.36	23	2	2	12496	5.14	0.85	0.82	0.98	0.05563701	0.0573	0.961
2562	P01591	JCHAIN	Immunoglobulin J chain	177.83	54	7	7	18099	4.59	0.80	0.78	1.05	0.01423172	0.0454	0.823
2579	P01591	JCHAIN	Immunoglobulin J chain	151.58	64	8	8	18099	4.59	1.00	0.87	0.89	0.01484492	0.0454	0.821
2931	P00738	HP	Haptoglobin alpha chain	249.73	14	8	8	15945	5.57	0.92	0.80	0.89	0.01841537	0.0495	0.694
2931	P01876	IGHA1	Immunoglobulin heavy constant alpha 1	71.25	7	2	2	37655	5.43	0.92	0.80	0.89	0.01841537	0.0495	0.694
2950	P12273	PIP	Prolactin-inducible protein	227.39	59	8	8	16572	5.4	0.92	0.99	1.52	0.01801825	0.0495	0.962
3255	P07737	PFN1	Profilin-1	66.47	21	2	2	15054	8.47	0.79	0.73	0.93	0.02627582	0.0495	0.727
3281	P06702	S100A9	Protein S100-A9	163.31	32	5	5	13242	5.71	0.81	0.82	1.17	0.02882971	0.0495	0.796
3308	P06702	S100A9	Protein S100-A9	162.61	32	4	4	13242	5.71	0.79	0.73	1.09	0.00997586	0.0356	0.897
3339	P31151	S100A7	Protein S100-A7	96.45	24	3	3	11471	6.26	1.83	1.09	0.73	0.01955750	0.0495	0.880
4128	P02787	TF	Serotransferrin	259.36	43	30	29	77064	6.7	1.33	0.95	0.76	0.03051072	0.0495	0.717
4165	P0DUB6; P0DTE7; P0DTE8	AMY1A; AMY1B; AMY1C	Alpha-amylase 1	236.89	24	14	14	57768	6.34	1.26	1.78	1.44	0.00158166	0.0162	0.991
4366	P0DUB6; P0DTE7; P0DTE8	AMY1A; AMY1B; AMY1C	Alpha-amylase 1	105.25	9	4	4	57768	6.34	1.44	2.19	1.62	0.00782493	0.0305	0.976
4368	P60709	ACTB	Actin cytoplasmic 1	269.64	46	20	20	41737	5.29	1.11	0.90	0.81	0.03696865	0.0500	0.720
4368	P63261	ACTG1	Actin cytoplasmic 2	269.64	46	20	20	41793	5.31	1.11	0.90	0.81	0.03696865	0.0500	0.720
4372	P25311	AZGP1	Zinc-alpha-2-glycoprotein	191.75	29	11	11	34259	5.58	0.96	0.85	0.91	0.04031337	0.0500	0.709
4378	P23280	CA6	Carbonic anhydrase 6	149.14	17	5	5	35367	6.41	1.58	1.61	1.07	0.00757862	0.0305	0.983
4384	P0DUB6; P0DTE7; P0DTE8	AMY1A; AMY1B; AMY1C	Alpha-amylase 1	248.16	17	11	11	57768	6.34	2.35	2.33	0.94	0.00166671	0.0162	0.973
4391	P54108	CRISP3	Cysteine-rich secretory protein 3	86.29	7	2	2	27630	8.11	0.88	1.15	1.46	0.02688902	0.0495	0.796
4422	P00491	PNP	Purine nucleoside phosphorylase	102.33	22	6	6	32118	6.45	1.08	0.64	0.68	0.00166172	0.0162	0.986
4427	P0DOY2	IGLC2	Immunoglobulin lambda constant 2	153.84	42	4	2	11294	6.91	0.98	0.79	0.82	0.00191759	0.0168	0.962
4427	P0DOY3	IGLC3	Immunoglobulin lambda constant 3	153.84	42	4	2	11266	6.91	0.98	0.79	0.82	0.00191759	0.0168	0.962
4427	P0DOX8	IGLC1	Immunoglobulin lambda-1 light chain	154.74	28	6	4	22830	6.34	0.98	0.79	0.82	0.00191759	0.0168	0.962
4444	P60174	TPI1	Triosephosphate isomerase	249.87	57	12	12	26669	6.51	0.94	0.76	0.79	0.02013277	0.0495	0.747
4445	P52566	ARHGDIB	Rho GDP-dissociation inhibitor 2	160.37	34	7	7	22988	5.08	0.86	0.82	1.04	0.04580800	0.0500	0.702
4462	P12273	PIP	Prolactin-inducible protein	167.67	34	4	4	16572	5.4	0.75	1.17	2.13	0.01553734	0.0454	0.926
4468	P62937	PPIA	Peptidyl-prolyl cis-trans isomerase A	142.87	25	5	5	18012	7.68	0.82	0.80	1.00	0.00740271	0.0305	0.986
4561	P23280	CA6	Carbonic anhydrase 6	223.25	37	12	12	35367	6.41	1.61	2.26	1.57	0.01667799	0.0487	0.904
1162	P01833	PIGR	Polymeric immunoglobulin receptor	270.20	18	12	12	83284	5.59	0.76	0.91	1.40	0.03473760	0.0500	0.741
1807	P06733	ENO1	Alpha-enolase	248.42	34	15	15	47169	6.99	1.49	1.13	0.77	0.02808240	0.0495	0.767
3260	P01037	CST1	Cystatin-SN	150.76	29	4	4	16388	6.92	1.61	0.99	0.73	0.02047650	0.0495	0.940
3286	P01037	CST1	Cystatin-SN	200.71	44	6	6	16388	6.92	2.36	1.14	0.69	0.04361294	0.0500	0.745
3298	P12273	PIP	Prolactin-inducible protein	147.90	45	5	5	16572	5.4	1.24	0.98	0.81	0.02939204	0.0495	0.752
3341	P04080	CSTB	Cystatin-B	295.66	91	17	17	11140	6.96	0.97	0.84	0.88	0.04482400	0.0573	0.929
4237	P04406	GAPDH	Glyceraldehyde-3-phosphate dehydrogenase	178.03	27	12	12	35922	8.58	1.04	0.90	0.87	0.04297846	0.0500	0.734
4464	P12273	PIP	Prolactin-inducible protein	171.45	23	10	10	16572	5.4	0.85	1.22	1.51	0.04650664	0.0500	0.813

## Sheet: Table S5
Table S5 - LC-MS/MS data and statistical results of Identified proteins found significant in Pearson correlation analysis between optical density of spots of T2 samples and normalized concentrations of progesterone. MW: molecular weight; pI: isoelectric point
Spot number	Accession	Gene	Protein Name	-10lgP	Coverage (%)	#Peptides	#Unique	MW (Da)	pI	Pearson coefficient	2-tailed p-value
1096	P01833	PIGR	Polymeric immunoglobulin receptor	270.20	18	12	12	83284	5.59	0.46	0.03845178
1115	P01833	PIGR	Polymeric immunoglobulin receptor	270.20	18	12	12	83284	5.59	0.46	0.04072551
1126	P01833	PIGR	Polymeric immunoglobulin receptor	270.20	18	12	12	83284	5.59	0.45	0.04259596
1414	P02768	ALB	Albumin	375.16	50	37	37	69367	5.67	-0.48	0.03128170
1416	P02768	ALB	Albumin	214.76	30	16	16	69367	5.67	-0.54	0.01315240
1517	P0DUB6; P0DTE7; P0DTE8	AMY1A; AMY1B; AMY1C	Alpha-amylase 1	223.92	22	13	13	57768	6.34	-0.51	0.02291556
1547	P0DUB6; P0DTE7; P0DTE8	AMY1A; AMY1B; AMY1C	Alpha-amylase 1	209.78	19	9	9	57768	6.34	-0.61	0.00405464
1599	P0DUB6; P0DTE7; P0DTE8	AMY1A; AMY1B; AMY1C	Alpha-amylase 1	296.57	44	28	28	57768	6.34	-0.64	0.00211093
1615	P0DUB6; P0DTE7; P0DTE8	AMY1A; AMY1B; AMY1C	Alpha-amylase 1	477.14	78	74	51	57768	6.34	-0.44	0.04932859
1627	P0DUB6; P0DTE7; P0DTE8	AMY1A; AMY1B; AMY1C	Alpha-amylase 1	236.89	24	14	14	57768	6.34	-0.58	0.00677509
1681	P0DOX5	IGHG1	Immunoglobulin gamma-1 heavy chain	207.25	30	11	4	49329	8.94	-0.54	0.01282888
1682	P0DOX5	IGHG1	Immunoglobulin gamma-1 heavy chain	186.23	26	9	3	49329	8.94	-0.59	0.00557266
1686	P01859	IGHG2	Immunoglobulin heavy constant gamma 2	197.71	28	9	2	35901	6.11	-0.49	0.02732122
1690	P01859	IGHG2	Immunoglobulin heavy constant gamma 2	228.43	32	11	4	35901	6.11	-0.45	0.04790124
1692	P0DOX5	IGHG1	Immunoglobulin gamma-1 heavy chain	193.65	26	12	4	49329	8.94	-0.46	0.04243125
1692	P01859	IGHG2	Immunoglobulin heavy constant gamma 2	195.12	37	11	2	35901	6.11	-0.46	0.04243125
1693	P0DOX5	IGHG1	Immunoglobulin gamma-1 heavy chain	159.38	27	8	2	49329	8.94	-0.54	0.01407441
1695	P01859	IGHG2	Immunoglobulin heavy constant gamma 2	161.43	27	9	2	35901	6.11	-0.49	0.02591193
1802	P0DUB6; P0DTE7; P0DTE8	AMY1A; AMY1B; AMY1C	Alpha-amylase 1	223.07	15	7	7	57768	6.34	-0.45	0.04482100
1843	P0DUB6; P0DTE7; P0DTE8	AMY1A; AMY1B; AMY1C	Alpha-amylase 1	167.69	11	5	5	57768	6.34	-0.48	0.03162831
2059	P05089	ARG1	Arginase-1	105.13	12	4	4	34735	6.72	-0.50	0.02420748
2073	P0DUB6; P0DTE7; P0DTE8	AMY1A; AMY1B; AMY1C	Alpha-amylase 1	209.78	19	9	9	57768	6.34	-0.58	0.00636799
2166	O60218	AKR1B10	Aldo-keto reductase family 1 member B10	194.68	32	14	14	36020	7.66	-0.46	0.04178650
2314	P0DUB6; P0DTE7; P0DTE8	AMY1A; AMY1B; AMY1C	Alpha-amylase 1	282.73	33	18	18	57768	6.34	-0.45	0.04851921
2440	P0DOX7	IGKC	Immunoglobulin kappa light chain	169.52	25	7	2	23379	6.90	0.54	0.01345993
2445	P0DOY2	IGLC2	Immunoglobulin lambda constant 2	95.92	41	2	2	11294	6.91	0.49	0.02796361
2548	P0DOX7	IGKC	Immunoglobulin kappa light chain	276.32	50	10	8	23379	6.90	0.48	0.02919684
2548	P01619	IGKV3-20	Immunoglobulin kappa variable 3-20	145.68	37	5	4	12557	6.42	0.48	0.02919684
2548	A0A075B6S5	IGKV1-27	Immunoglobulin kappa variable 1-27	147.27	35	5	2	12712	8.66	0.48	0.02919684
2548	P04430	IGKV1-16	Immunoglobulin kappa variable 1-16	163.27	29	3	1	12618	7.96	0.48	0.02919684
2560	P01619	IGKV3-20	Immunoglobulin kappa variable 3-20	129.55	23	4	4	12557	6.42	0.55	0.01059211
2560	P0DOX7	IGKC	Immunoglobulin kappa light chain	269.52	50	12	3	23379	6.90	0.55	0.01059211
2560	P0DOY2	IGLC2	Immunoglobulin lambda constant 2	98.89	42	3	3	11294	6.91	0.55	0.01059211
2560	P0DOY3	IGLC3	Immunoglobulin lambda constant 3	98.89	42	3	3	11266	6.91	0.55	0.01059211
2560	A2NJV5	IGKV2-29	Immunoglobulin kappa variable 2-29	88.73	17	2	2	13085	6.06	0.55	0.01059211
2560	A0A0A0MRZ7	IGKV2D-26	Immunoglobulin kappa variable 2D-26	88.73	17	2	2	13297	4.68	0.55	0.01059211
2560	A0A075B6S2	IGKV2D-29	Immunoglobulin kappa variable 2D-29	88.73	17	2	2	13143	5.63	0.55	0.01059211
2562	P01591	JCHAIN	Immunoglobulin J chain	177.83	54	7	7	18099	4.59	0.48	0.03036712
2579	P01591	JCHAIN	Immunoglobulin J chain	151.58	64	8	8	18099	4.59	0.50	0.02410645
2950	P12273	PIP	Prolactin-inducible protein	227.39	59	8	8	16572	5.40	0.55	0.01219024
3227	P01037	CST1	Cystatin-SN	293.29	67	10	6	16388	6.92	0.54	0.01266571
3382	P06702	S100A9	Protein S100-A9	206.00	46	7	7	13242	5.71	0.53	0.01659305
4139	P13796	LCP1	Plastin-2	250.48	34	20	20	70289	5.29	-0.59	0.00524015
4165	P0DUB6; P0DTE7; P0DTE8	AMY1A; AMY1B; AMY1C	Alpha-amylase 1	236.89	24	14	14	57768	6.34	-0.60	0.00497056
4190	P01859	IGHG2	Immunoglobulin heavy constant gamma 2	187.65	28	9	2	35901	6.11	-0.51	0.02097904
4368	P60709	ACTB	Actin cytoplasmic 1	269.64	46	20	20	41737	5.29	-0.67	0.00119600
4368	P63261	ACTG1	Actin cytoplasmic 2	269.64	46	20	20	41793	5.31	-0.67	0.00119600
4409	P01834	IGKC	Immunoglobulin kappa constant	131.34	64	4	4	11765	6.11	0.53	0.01475632
4409	P0DOX7	IGKC	Immunoglobulin kappa light chain	131.34	32	4	4	23379	6.90	0.53	0.01475632
4409	P0DOY2	IGLC2	Immunoglobulin lambda constant 2	91.30	27	2	2	11294	6.91	0.53	0.01475632
4409	P0DOY3	IGLC3	Immunoglobulin lambda constant 3	91.30	27F74	2	2	11266	6.91	0.53	0.01475632
4413	P01834	IGKC	Immunoglobulin kappa constant	108.51	64	4	4	11765	6.11	0.49	0.02783579
4413	P0DOX7	IGKC	Immunoglobulin kappa light chain	108.51	32	4	4	23379	6.90	0.49	0.02783579
4413	P0DOY2	IGLC2	Immunoglobulin lambda constant 2	93.95	27	2	2	11294	6.91	0.49	0.02783579
4413	P0DOY3	IGLC3	Immunoglobulin lambda constant 3	93.95	27	2	2	11266	6.91	0.49	0.02783579
4425	P0DOX7	IGKC	Immunoglobulin kappa light chain	279.92	49	7	7	23379	6.90	0.45	0.04278752
4425	P0DOX8	IGLC1	Immunoglobulin lambda-1 light chain	145.79	24	5	3	22830	6.34	0.45	0.04278752
4425	B9A064	IGLL5	Immunoglobulin lambda-like polypeptide 5	145.79	24	5	3	23063	9.03	0.45	0.04278752
4425	P01624	IGKV3-15	Immunoglobulin kappa variable 3-15	106.61	23	2	2	12496	8.09	0.45	0.04278752
4425	P0DOY2	IGLC2	Immunoglobulin lambda constant 2	164.02	42	4	2	11294	6.91	0.45	0.04278752
4425	P0DOY3	IGLC3	Immunoglobulin lambda constant 3	164.02	42	4	2	11266	6.91	0.45	0.04278752
4427	P0DOX8	IGLC1	Immunoglobulin lambda-1 light chain	154.74	28	6	4	22830	6.34	0.64	0.00232048
4427	P0DOY2	IGLC2	Immunoglobulin lambda constant 2	153.84	42	4	2	11294	6.91	0.64	0.00232048
4427	P0DOY3	IGLC3	Immunoglobulin lambda constant 3	153.84	42	4	2	11266	6.91	0.64	0.00232048
4431	P0DOX7	IGKC	Immunoglobulin kappa light chain	263.96	50	10	10	23379	6.90	0.55	0.01241511
4431	P01876	IGHA1	Immunoglobulin heavy constant alpha 1	149.49	18	6	6	37655	5.43	0.55	0.01241511
4431	P0DOX8	IGLC1	Immunoglobulin lambda-1 light chain	125.10	24	4	3	22830	6.34	0.55	0.01241511
4431	B9A064	IGLL5	Immunoglobulin lambda-like polypeptide 5	125.10	24	4	3	23063	9.03	0.55	0.01241511
4431	Q96DA0	ZG16B	Zymogen granule protein 16 homolog B	59.28	8	2	2	22739	5.39	0.55	0.01241511
4431	P01619	IGKV3-20	Immunoglobulin kappa variable 3-20	103.95	23	2	2	12557	6.42	0.55	0.01241511
4431	P06312	IGKV4-1	Immunoglobulin kappa variable 4-1	57.98	16	2	2	13380	5.09	0.55	0.01241511
4431	P0DOY2	IGLC2	Immunoglobulin lambda constant 2	142.19	42	3	2	11294	6.91	0.55	0.01241511
4431	P0DOY3	IGLC3	Immunoglobulin lambda constant 3	142.19	42	3	2	11266	6.91	0.55	0.01241511
4431	P01700	IGLV1-47	Immunoglobulin lambda variable 1-47	98.88	26	2	2	12284	4.99	0.55	0.01241511
4444	P60174	TPI1	Triephphate isomerase	249.87	57	12	12	26669	6.51	0.44	0.05101894
4548	P0DOY2	IGLC2	Immunoglobulin lambda constant 2	114.10	42	3	3	11294	6.91	0.51	0.02014594
4548	P0DOY3	IGLC3	Immunoglobulin lambda constant 3	114.10	42	3	3	11266	6.91	0.51	0.02014594
4548	A2NJV5	IGKV2-29	Immunoglobulin kappa variable 2-29	99.52	17	2	2	13085	6.06	0.51	0.02014594
4548	A0A0A0MRZ7	IGKV2D-26	Immunoglobulin kappa variable 2D-26	99.52	17	2	2	13297	4.68	0.51	0.02014594
4548	A0A075B6S2	IGKV2D-29	Immunoglobulin kappa variable 2D-29	99.52	17	2	2	13143	5.63	0.51	0.02014594
4548	P01624	IGKV3-15	Immunoglobulin kappa variable 3-15	62.59	23	2	2	12496	8.09	0.51	0.02014594
4548	P01619	IGKV3-20	Immunoglobulin kappa variable 3-20	76.31	23	2	2	12557	6.42	0.51	0.02014594

## Sheet: Table S6
Table S6. LC-MS/MS data and statistical results of Identified proteins found significant in Pearson correlation analysis between optical density of spots of T2 samples and normalized concentrations of β-estradiol. MW: molecular weight; pI: isoelectric point
Spot number	Accession	Gene	Protein Name	-10lgP	Coverage (%)	#Peptides	#Unique	MW (Da)	pI	Pearson correlation	2-tailed p-value
1072	P01833	PIGR	Polymeric immunoglobulin receptor	270.20	18	12	12	83284	5.59	0.49	0.02787195
1082	P01833	PIGR	Polymeric immunoglobulin receptor	270.20	18	12	12	83284	5.59	0.51	0.02268240
1096	P01833	PIGR	Polymeric immunoglobulin receptor	270.20	18	12	12	83284	5.59	0.74	0.00015752
1103	P01833	PIGR	Polymeric immunoglobulin receptor	270.20	18	12	12	83284	5.59	0.69	0.00067751
1115	P01833	PIGR	Polymeric immunoglobulin receptor	270.20	18	12	12	83284	5.59	0.80	0.00002224
1126	P01833	PIGR	Polymeric immunoglobulin receptor	270.20	18	12	12	83284	5.59	0.72	0.00032127
1133	P01833	PIGR	Polymeric immunoglobulin receptor	270.20	18	12	12	83284	5.59	0.48	0.03188078
1342	P01024	C3	Complement C3	210.78	11	19	19	187147	6.00	-0.44	0.05213416
1388	P29401	TKT	Transketolase	187.06	17	11	11	67878	7.58	-0.45	0.04632014
1680	P0DOX5	IGHG1	Immunoglobulin gamma-1 heavy chain	157.79	25	8	2	49329	8.94	-0.52	0.01749256
1681	P0DOX5	IGHG1	Immunoglobulin gamma-1 heavy chain	207.25	30	11	4	49329	8.94	-0.58	0.00761590
1686	P01859	IGHG2	Immunoglobulin heavy constant gamma 2	197.71	28	9	2	35901	6.11	-0.57	0.00803552
1690	P01859	IGHG2	Immunoglobulin heavy constant gamma 2	228.43	32	11	4	35901	6.11	-0.51	0.01930071
1691	P0DOX5	IGHG1	Immunoglobulin gamma-1 heavy chain	185.27	28	9	2	49329	8.94	-0.48	0.03230599
1692	P0DOX5	IGHG1	Immunoglobulin gamma-1 heavy chain	193.65	26	12	4	49329	8.94	-0.54	0.01288638
1692	P01859	IGHG2	Immunoglobulin heavy constant gamma 2	195.12	37	11	2	35901	6.11	-0.54	0.01288638
1695	P01859	IGHG2	Immunoglobulin heavy constant gamma 2	161.43	27	9	2	35901	6.11	-0.45	0.04696947
1864	P0DTE7	AMY1A; AMY1B; AMY1C	Alpha-amylase 1	160.10	12	5	5	57768	6.34	-0.44	0.05206108
1864	P01876	IGHA1	Immunoglobulin heavy constant alpha 1	107.04	10	4	3	37655	6.08	-0.44	0.05206108
2059	P05089	ARG1	Arginase-1	105.13	12	4	4	34735	6.72	-0.47	0.03354648
2073	P0DUB6; P0DTE7; P0DTE8	AMY1A; AMY1B; AMY1C	Alpha-amylase 1	209.78	19	9	9	57768	6.34	-0.50	0.02439621
2252	Q96DR5	BPIFA2	BPI fold-containing family A member 2	164.36	30	9	9	27011	5.19	0.55	0.01223466
2560	P01619	IGKV3-20	Immunoglobulin kappa variable 3-20	129.55	23	4	4	12557	6.42	0.45	0.04303637
2560	P0DOX7	IGKC	Immunoglobulin kappa light chain	269.52	50	12	3	23379	6.90	0.45	0.04303637
2560	P0DOY2	IGLC2	Immunoglobulin lambda constant 2	98.89	42	3	3	11294	6.91	0.45	0.04303637
2560	P0DOY3	IGLC3	Immunoglobulin lambda constant 3	98.89	42	3	3	11266	6.91	0.45	0.04303637
2560	A2NJV5	IGKV2-29	Immunoglobulin kappa variable 2-29	88.73	17	2	2	13085	6.06	0.45	0.04303637
2560	A0A0A0MRZ7	IGKV2D-26	Immunoglobulin kappa variable 2D-26	88.73	17	2	2	13297	4.68	0.45	0.04303637
2560	A0A075B6S2	IGKV2D-29	Immunoglobulin kappa variable 2D-29	88.73	17	2	2	13143	5.63	0.45	0.04303637
2686	P30086	PEBP1	Phosphatidylethanolamine-binding protein 1	175.85	43	9	9	20925	7.43	0.52	0.01829093
2933	P12273	PIP	Prolactin-inducible protein	216.67	48	7	7	16572	5.40	0.63	0.00296605
2950	P12273	PIP	Prolactin-inducible protein	227.39	59	8	8	16572	5.40	0.75	0.00011411
3226	P01036	CST4	Cystatin-S	185.95	36	5	2	16214	4.83	0.53	0.01450664
3227	P01037	CST1	Cystatin-SN	293.29	67	10	6	16388	6.92	0.69	0.00065789
4190	P01859	IGHG2	Immunoglobulin heavy constant gamma 2	187.65	28	9	2	35901	6.11	-0.53	0.01644474
4191	P01859	IGHG2	Immunoglobulin heavy constant gamma 2	192.95	30	9	2	35901	6.11	-0.45	0.04616542
4384	P0DUB6; P0DTE7; P0DTE8	AMY1A; AMY1B; AMY1C	Alpha-amylase 1	248.16	17	11	11	57768	6.34	-0.45	0.04242472
4391	P54108	CRISP3	Cysteine-rich secretory protein 3	86.29	7	2	2	27630	8.11	0.61	0.00388546
4444	P60174	TPI1	Triosephosphate isomerase	249.87	57	12	12	26669	6.51	0.49	0.02822473
4456	P12273	PIP	Prolactin-inducible protein	168.65	34	6	6	16572	5.40	0.49	0.02701132
4480	P09228	CST2	Cystatin-SA	142.50	29	4	2	16445	4.85	0.49	0.02679746
4525	P35321	SPRR1A	Cornifin-A	61.73	9	1	1	9877	8.85	0.52	0.01920998
4525	P22528	SPRR1B	Cornifin-B	61.73	9	1	1	9888	8.85	0.52	0.01920998
4565	P63104	YWHAZ	14-3-3 protein zeta/delta	113.85	19	5	4	27745	4.73	-0.46	0.03734402
4569	P0DUB6; P0DTE7; P0DTE8	AMY1A; AMY1B; AMY1C	Alpha-amylase 1	246.39	17	9	9	57768	6.34	-0.45	0.04256950

## Sheet: Table S7
Table S7. LC-MS/MS data and statistical results of identified proteins found significant in Pearson correlation analysis performed between both T3/T2 and T4/T2 spot optical density ratios and normalized concentrations of progesterone. MW: molecular weight; pI: isoelectric point
Spot number	Accession	Gene	Protein Name	-10lgP	Coverage (%)	#Peptides	#Unique	MW (Da)	pI	Pearson coefficient	2-tailed p-value	Pearson coefficient	2-tailed p-value
										progesterone-ratio T3/T2	progesterone-ratio T3/T2	progesterone-ratio T4/T2	progesterone-ratio T4/T2
1218	P01833	PIGR	Polymeric immunoglobulin receptor	270.20	18	12	12	83284	5.59	0.49	0.026946	0.54	0.013996
1599	P0DUB6; P0DTE7; P0DTE8	AMY1A; AMY1B; AMY1C	Alpha-amylase 1	296.57	44	28	28	57768	6.34	0.55	0.012058	0.60	0.004719
1627	P0DUB6; P0DTE7; P0DTE8	AMY1A; AMY1B; AMY1C	Alpha-amylase 1	236.89	24	14	14	57768	6.34	0.46	0.039399	0.49	0.027020
1644	P0DUB6; P0DTE7; P0DTE8	AMY1A; AMY1B; AMY1C	Alpha-amylase 1	206.46	10	5	5	57768	6.34	0.51	0.022612	0.57	0.007697
1802	P0DUB6; P0DTE7; P0DTE8	AMY1A; AMY1B; AMY1C	Alpha-amylase 1	223.07	15	7	7	57768	6.34	0.51	0.010805	0.64	0.002435
3248	P01037	CST1	Cystatin-SN	227.60	52	7	7	16388	6.92	-0.64	0.002441	-0.57	0.008870
4193	P0DUB6; P0DTE7; P0DTE8	AMY1A; AMY1B; AMY1C	Alpha-amylase 1	236.89	24	14	14	57768	6.34	0.53	0.015383	0.54	0.014267
4384	P0DUB6; P0DTE7; P0DTE8	AMY1A; AMY1B; AMY1C	Alpha-amylase 1	248.16	17	11	11	57768	6.34	0.57	0.008393	0.45	0.043297

## Sheet: Table S8
Table S8. LC-MS/MS data and statistical results of identified proteins found significant in Pearson correlation analysis performed between both T3/T2 and T4/T2 spot optical density ratios and normalized concentrations of β-estradiol. MW: molecular weight; pI: isoelectric point
Spot number	Accession	Gene	Protein Name	-10lgP	Coverage (%)	#Peptides	#Unique	MW (Da)	pI	Pearson correlation	2-tailed p-value	Pearson correlation	2-tailed p-value
										β-estradiol-ratio T3/T2	β-estradiol-ratio T3/T2	β-estradiol-ratio T4/T2	β-estradiol-ratio T4/T2
1887	P0DUB6; P0DTE7; P0DTE8	AMY1A; AMY1B; AMY1C	Alpha-amylase 1	200.13	12	6	6	57768	6.34	0.50	0.022507	0.51	0.019449
2055	P23280	CA6	Carbonic anhydrase 6	144.79	15	6	6	35367	6.41	0.54	0.014200	0.45	0.042323
2073	P0DUB6; P0DTE7; P0DTE8	AMY1A; AMY1B; AMY1C	Alpha-amylase 1	209.78	19	9	9	57768	6.34	0.58	0.006463	0.53	0.016092
4444	P60174	TPI1	Triosephosphate isomerase	249.87	57	12	12	26669	6.51	-0.60	0.005121	-0.45	0.043145
4468	P62937	PPIA	Peptidyl-prolyl cis-trans isomerase A	142.87	25	5	5	18012	7.68	-0.47	0.035657	-0.50	0.021629
4525	P35321	SPRR1A	Cornifin-A	61.73	9	1	1	9877	8.85	0.56	0.009927	0.51	0.020821
4525	P22528	SPRR1B	Cornifin-B	61.73	9	1	1	9888	8.85	0.56	0.009927	0.51	0.020821
4560	P23280	CA6	Carbonic anhydrase 6	170.07	25	7	7	35367	6.41	0.66	0.001444	0.63	0.002938
4560	P30740	SERPINB1	Leukocyte elastase inhibitor	149.62	14	6	6	42742	5.9	0.66	0.001444	0.63	0.002938
4561	P23280	CA6	Carbonic anhydrase 6	223.25	37	12	12	35367	6.41	0.53	0.015006	0.65	0.001815
